# Supplementary material for: Alpha-Synuclein-Specific Naturally Occurring Antibodies Inhibit Aggregation In Vitro and In Vivo
Source: Biomolecules. 2022 Mar 18;12(3):469. doi: 10.3390/biom12030469 (PMC8946620; doi:10.3390/biom12030469)
Supplement: Supplementary file 1 [file biomolecules-12-00469-s001.zip]

Archive with 1 entries (1 files):
- biomolecules-1617665-supplementary.pdf
